# Supplementary material for: LIN28B inhibition sensitizes cells to p53-restoring PPI therapy through unleashed translational suppression
Source: Oncogenesis. 2022 Jul 2;11(1):37. doi: 10.1038/s41389-022-00412-8 (PMC9250532; doi:10.1038/s41389-022-00412-8)
Supplement: Supplementary file 3 — Supplementary Table 2 [file 41389_2022_412_MOESM3_ESM.xlsx]

## Sheet: Sheet1
Sequences use for TP53 reporter assay:
5'UTR	gattggggttttcccctcccatgtgctcaagactggcgctaaaagttttgagcttctcaaaagtctagagccaccgtccagggagcaggtagctgctgggctccggggacactttgcgttcgggctgggagcgtgctttccacgacggtgacacgcttccctggattggcagccagactgccttccgggtcactgcc
3'UTR	cattctccacttcttgttccccactgacagcctcccacccccatctctccctcccctgccattttgggttttgggtctttgaacccttgcttgcaataggtgtgcgtcagaagcacccaggacttccatttgctttgtcccggggctccactgaacaagttggcctgcactggtgttttgttgtggggaggaggatggggagtaggacataccagcttagattttaaggtttttactgtgacattctaggtaggggcccacttcaccgtactaaccagggaagctgtccctcactgttgagggatgtttgggagatgtaagaaatgttcttgcagttaagggttagtttacaatcagccaattttctctaacttcaaggcccatatctgtgaaatgctg…
